# Supplementary material for: Genome-wide investigation of the AP2/ERF gene family in tartary buckwheat (Fagopyum Tataricum)
Source: BMC Plant Biol. 2019 Feb 20;19:84. doi: 10.1186/s12870-019-1681-6 (PMC6381666; doi:10.1186/s12870-019-1681-6)
Supplement: Supplementary file 1 — Table S4. The primer sequences of qRT-PCR. (XLS 38 kb) [file 12870_2019_1681_MOESM1_ESM.xls]

## Sheet: Sheet1
Supplementary Table 4 Primers of sequences
Gene ID	Forward primer (5`- 3`)	Reverse primer (5`- 3`)
FtPinG0003183000.01	TAAGCTCGCTGTGTTGCAGT	CGCCTCCAGCCTTGTTGTAA
FtPinG0001028600.01	CCCGCCAAGAATTTGTTGCT	GCTTGCCACCTTCCATGTTG
FtPinG0009380600.01	GTAACGAGACACCACCAGCA	GTCACTGCGCTTAACCCTCT
FtPinG0009489700.01	CACCACAACGGAAGATGGGA	GAAGTTTGTGACGGCGTTCC
FtPinG0005545400.01	TGGCAAGGCACCACCATAAT	GTGCTCTATCGCCGCTATGT
FtPinG0005986200.01	GATCTGGCGGCGCTTAAGTA	TCGTTACAGCGTTTCGTCCT
FtPinG0003951500.01	CAACCGCCTTATTGCATGGG	TTGGTGATGCCTGGTGACTC
FtPinG0003989200.01	TGGAGTCACCTTTTACCGGC	GCCGCCTTATCATATGCCCT
FtPinG0005947300.01	GACGAGGCATAGGTGGACTG	GCCACCTCCCTTGTTGATGA
FtPinG0007082400.01	CCGGTGGATGGCTCAGATTT	GTTCCCTTCACGCCTCTGTT
FtPinG0007214300.01	TAGGTGGACAGGGAGGTACG	CTTGTGTGCTGAAAGTGCCC
FtPinG0009081200.01	TTTCTAGGCGGCGATACGAC	TACACGGCCAATTCTCGCTT
FtPinG0002177000.01	GGCAGATGGCAGGCTAGAAT	CCAACTCTCGTTCCCTTGCT
FtPinG0006430500.01	ATAGGGGCGTTACCTTGCAC	TCACCACCTTCGCCTTTACC
FtPinG0007614100.01	TTCTTCGTCGTCAGAGCACC	CTTTTTGCCCAGGAGTTGCC
FtPinG0005247000.01	TCTGGCTCGGAACCTTCAAC	GGAGTAGGTGTGTTTGCGGA
FtPinG0004903400.01	CTCCTATCCGGCAATGCTGT	CGTGCGCATCTATCCTTTGC
FtPinG0007073300.01	GCTGGAGCCGTTTTGTGAAG	TCCAGCGATAGCGTCAACTC
FtPinG0009372200.01	AATGGCGCAAGACTATGGCT	CCGAGACTGAACGACGAACT
FtPinG0002019600.01	CTCCTCTTCCCACGCACATT	GCGTGTCGTTTACGCTTGAG
FtPinG0000874400.01	ATGGGTAGCCGAGATTCGAG	AAAACCGCAATCCACTGTCA
FtPinG0007401700.01	CGGAATCGTCGGAAGGAGAG	ACTGATACCCGACAGCTCCT
FtPinG0004858800.01	GGGTCCAAGTTTAGAGGCGT	TACGTTCCGAGCCACAATCG
FtPinG0002103400.01	GGAAGTAGGCTCTGGCTTGG	TGGCTAGATGTTGTGGAGCC
FtPinG0005123400.01	GGAGACCTAACGAAGACGGC	GAGGCGGCAACTTGAATCTC
FtPinG0009155900.01	TGATAGAGCAGCGTTTGCGT	CCAGACGAGCTTTCACTTCCT
FtPinG0007618600.01	GGGTGGCTGAGATTCGAGAG	GCAGCATCATCGTAAGCGAG
FtPinG0008406100.01	TCATCTGGCATCGTCACTCC	CCGGCGAGTCAATGTATCCC
FtPinG0007594200.01	CGCAAAAGCCTACGACCAAG	TTTTCTTGAGCGGTGGTGGT
FtPinG0008861700.01	GGTCGGAACGCCAAGACTAA	GGTCGAGTCTGAGGCAAGTC
FtPinG0008126800.01	GCCACAAAACCGAATGAGGG	GTGCATATTCGCCACGAAGC
FtPinG0009640400.01	CTCAAGAATCGGCGTTTGGC	GCGTTCCAGTTGAGCAGTTC
FtPinG0001906300.01	GGGATTGAAGCTGCGAAAGC	AAGAAGCCATTAGCCTCGCC
FtPinG0004530800.01	CCGGATCTTGTCGAGTCGTT	TGGACGGGTTAGGTTGGGTA
FtPinG0000634300.01	AAGAGAAGCCGAGAACCGTC	ACTTGGCGTTAAGGGACACG
FtPinG0003308600.01	TAGCGAGAGCCGTAGTAGCA	AACCTGACCTGACCCGTAGT
FtPinG0002945200.01	GATGTGTTTTGGAGGCCGGA	ACGTCAGAGTCCACGTCATC
FtPinG0005559300.01	GGTACTTTTCCGACAGCCGA	AAAGTGGCAAGTCCACGTCA
FtPinG0009275800.01	GACCCCACCAAGAAGACACG	AATAAAATCCGGCGTGGGGA
FtPinG0001757700.01	CTCCCCAGGAACAGAACACG	AGCTTGGCGAAAACAGAGGA
FtPinG0008399600.01	CTGGGGGAAATGGGTATCCG	CATCCCGAGGTGCACTAGAC
FtPinG0003971800.01	TGGGAACATATGAGACGGCG	CAGGCTCACCGGAGTTTACC
FtPinG0001427400.01	CGACTAATACCGTTGCCGGA	GCTGTGAAGGAGAATCCGCT
FtPinG0001216900.01	AGAAAAGGCACTACAGGGGG	TGGAACCGCGCATTTGAAAC
FtPinG0000352100.01	GCGGCGGAGATAAGAGATCC	TTTACCCCTCGACTCCGACA
FtPinG0006985800.01	GCAGCTACAATGGAATCGCC	GTCCAACCACCACCACTCAG
FtPinG0002711700.01	ACCGAACAAACGTTCTCGGA	ATTGAGCCTAGCAGACGAGC
FtPinG0009768500.01	ACACTGAATCCCAGCTCGTG	TTCGGTTCCTGGGTAAACGG
FtPinG0004256900.01	AGCTTACGATGAGGCTGCAA	AACAACGATGAAGCTTGGCG
FtPinG0004060200.01	ACTCTGGCTCGGGACTTTTG	ACAGGGGAGGGTTCTCTGTT
FtPinG0000552700.01	TGAGATACGGGACCCCACAA	GGCTGAGTCGGAGTAGACGA
FtPinG0002878800.01	GGTCTTACCGGCGAGTTTCA	CGGAAATCAGCCTCGAAAGC
FtPinG0003555000.01	GAAGCTGCCAGGGCTTATGA	TGGCTTCGGGGTGGTAAAAG
FtPinG0009641900.01	AATGGCGGAGGAGAACAGAG	TAGGCGATTGCAGCCTCTTC
FtPinG0006010100.01	CACTGGGGTTCGTGGGTATC	TTAGTCTTGGCTCTTGCCCC
FtPinG0009559900.01	CCGTCTACCGAAGAATCGCA	TTAGGGAAGTTCAGGCGAGC
FtPinG0007723200.01	CCGTCTACCGAAGAATCGCA	TTAGGGAAGTTCAGGCGAGC
FtPinG0006985400.01	GACTCAAACACCACCGGGAA	TTCGGATACCCATTTGCCCC
FtPinG0007276200.01	GCTCCGGTTCCACCTAACTC	CGGTAAACCGGGTGGTGATT
FtPinG0000634000.01	GCGCTGCTTAATTTTCCGCT	GAGACCAACTCTCCGACGAC
FtPinG0000683200.01	GCGCTGCTTAATTTTCCGCT	GAGACCAACTCTCCGACGAC
FtH3	GAAATTCGCAAGTACCAGAAGAG	CCAACAAGGTATGCCTCAGC
