# Supplementary material for: Genome-wide investigation of the AP2/ERF gene family in tartary buckwheat (Fagopyum Tataricum)
Source: BMC Plant Biol. 2019 Feb 20;19:84. doi: 10.1186/s12870-019-1681-6 (PMC6381666; doi:10.1186/s12870-019-1681-6)
Supplement: Supplementary file 4 — Table S2. Analysis and distribution of conserved motifs in tartary buckwheat AP2/ERF proteins. (XLS 41 kb) [file 12870_2019_1681_MOESM4_ESM.xls]

## Sheet: tartary buckwheat 
Supplementary Table 2 Analysis and distribution of conserved motifs in tartary buckwheat AP2/ERF proteins.
Motif	Width	Best possible match
1	21	RIWLGTFDTAEEAARAYDRAA
2	11	RPWGKWVAEIR
3	15	ICMRGHKAKLNFPEE
4	11	QRHKKYRGVRQ
5	41	HRWTGRYEAHLWDNSCKREGQTRKGRQVYLGGYDCEEKAAR
6	50	YDLAALKYWGPTTHTNFPIINYEKEIEEMKNMTRQEFVAHLRRKSSGFSR
7	28	AWSLPRPASSSPRDIQAAAAKAAAMENP
8	20	QGEQVIEFECLDDDYLEQML
9	29	DYEEELKQMKNLTKEEYVHILRRQSTGFS
10	22	LPKTIRVICYDPDATDSSSDDE

## Sheet: AP2 proteins
Supplementary Table 2 Analysis and distribution of conserved motifs in tartary buckwheat and other plants AP2 proteins.
Motif	Width	Best possible match
1	29	GVVRHHQCGRWEARIGRVLGNKYLYLGTF
2	29	GGYDTEHKAARAYDLAAIKYWGPDTDINF
3	41	TFGQRTSIYRGVTRHRWTGRYEAHLWDNSCWREGQTRKGRQ
4	31	DTQEEAAEAYDIAAIKCRGLNAVTNFDMSRY
5	21	QEFVHILRRKSSGFSRGASKY
6	50	PQTQVQVQQPVKKSRRGPRSRSSQYRGVTFYRRTGRWESHIWDCGKQVYL
7	15	PIEDYEKELKEMKNM
8	15	DVKRIMESNTLIIGE
9	29	EGEMKSEAINEGGSHNLDLNLGIATPGPG
10	21	TEVPKLEDFLGCCKMGTHHHH

## Sheet:  ERF proteins
Supplementary Table 2 Analysis and distribution of conserved motifs in tartary buckwheat and other plants ERF proteins.
Motif	Width	Best possible match
1	21	RIWLGTFDTAEEAARAYDVAA
2	20	KEKRHCHYRGVRQRPWGKWV
3	15	FRMRGHKAKLNFPHL
4	8	AEIRDPNK
5	21	LPRPASCSPKDIQAAAAKAAA
6	29	RKVRIICTDPDATDSSSDDEEEEKQRRRR
7	21	RQVIEFEYLDDDYLEELLDCD
8	14	MCGGAIISDFIPPP
9	29	HRRKQYHNQEPCIMRGVYYKNMKWQAAIK
10	41	FMCGREPNFELSEEEKKELKQYTWKEFLNCTRDTITNKKQR

## Sheet: RAV proteins
Supplementary Table 2 Analysis and distribution of conserved motifs in tartary buckwheat and other plants RAV proteins.
Motif	Width	Best possible match
1	50	KYKGVVPQPNGRWGAQIYEKHQRIWLGTFNEEDEAARAYDIAAQRFRGRD
2	41	FEDVNGKVWRFRYCYWNSSQSYVLTKGWSRFVKEKNLKAGD
3	36	KAREQLFEKTVTPSDVGKLNRLVIPKQHAEKHFPLQ
4	41	PWDDIDDMELEFLNSHSKAEIVDMLRKHTYNDELEQSKRHF
5	14	EPQQMVRLFGVDIC
6	15	FQRSTGPDRQLYIDC
7	15	LCRMGSGASAVVDPD
8	21	MEISCIDESTTTTDSSCSTPP
9	15	MEMFALECCKKQKII
10	10	EAESRKLPSS
