# Supplementary material for: Genome-wide investigation of the AP2/ERF gene family in tartary buckwheat (Fagopyum Tataricum)
Source: BMC Plant Biol. 2019 Feb 20;19:84. doi: 10.1186/s12870-019-1681-6 (PMC6381666; doi:10.1186/s12870-019-1681-6)
Supplement: Supplementary file 5 — Table S3. One-to-one orthologous relationships between tartary buckwheat and other plants. (XLS 106 kb) [file 12870_2019_1681_MOESM5_ESM.xls]

## Sheet: Tarary buckwheat-Arabidopsis
Supplementary Table 3 One-to-one orthologous relationships between tartary buckwheat and Arabidopsis.
FtAP2/ERF Gene Name	FtAP2/ERF Gene ID	AtAP2/ERF Gene ID
FtAP2-2	FtPinG0001028600.01	AT4G37750.1
FtAP2-9	FtPinG0005947300.01	AT5G10510.4
FtAP2-12	FtPinG0009081200.01	AT5G10510.4
FtAP2-12	FtPinG0009081200.01	AT5G65510.1
FtERF5	FtPinG0009275800.01	AT1G53170.1
FtERF1	FtPinG0000150800.01	AT1G24590.1
FtERF9	FtPinG0003023300.01	AT1G64380.1
FtERF1	FtPinG0000150800.01	AT1G12980.1
FtERF5	FtPinG0009275800.01	AT3G15210.1
FtERF7	FtPinG0009372200.01	AT3G23220.1
FtERF6	FtPinG0009372500.01	AT3G23240.1
FtERF8	FtPinG0003555000.01	AT4G13040.1
FtERF3	FtPinG0003194700.01	AT5G67190.1
FtERF37	FtPinG0005339700.01	AT1G53170.1
FtERF37	FtPinG0005339700.01	AT3G15210.1
FtERF29	FtPinG0007276200.01	AT3G16280.2
FtERF31	FtPinG0005080800.01	AT4G23750.1
FtERF25	FtPinG0002945200.01	AT4G25470.1
FtERF31	FtPinG0005080800.01	AT4G11140.1
FtERF36	FtPinG0001216900.01	AT4G18450.1
FtERF30	FtPinG0004530800.01	AT5G25810.1
FtERF62	FtPinG0009559900.01	AT1G78080.1
FtERF84	FtPinG0000352100.01	AT2G46310.1
FtERF71	FtPinG0002711700.01	AT2G23340.1
FtERF77	FtPinG0008399600.01	AT3G16280.2
FtERF66	FtPinG0007594200.01	AT3G16770.1
FtERF71	FtPinG0002711700.01	AT3G50260.1
FtERF67	FtPinG0001644300.01	AT3G23220.1
FtERF81	FtPinG0009386100.01	AT3G57600.1
FtERF71	FtPinG0002711700.01	AT4G36900.1
FtERF72	FtPinG0002712500.01	AT4G36920.2
FtERF79	FtPinG0001772000.01	AT5G25810.1
FtERF70	FtPinG0002691400.01	AT5G64750.1
FtERF72	FtPinG0002712500.01	AT5G67180.1
FtERF71	FtPinG0002711700.01	AT5G67190.1
FtERF73	FtPinG0006817000.01	AT5G25190.1
FtERF103	FtPinG0003308600.01	AT1G03800.1
FtERF115	FtPinG0003268800.01	AT2G36450.1
FtERF111	FtPinG0004790900.01	AT3G60490.1
FtERF113	FtPinG0004340900.01	AT3G16770.1
FtERF104	FtPinG0003319600.01	AT4G28140.1

## Sheet: Tartary buckwheat-Beta vulgaris
Supplementary Table 3 One-to-one orthologous relationships between tartary buckwheat and Beta vulgaris.
FtAP2/ERF Gene Name	FtAP2/ERF Gene ID	AtAP2/ERF Gene ID
FtAP2-2	FtPinG0001028600.01	KMT19064
FtAP2-1	FtPinG0003183000.01	KMT19064
FtAP2-3	FtPinG0009380600.01	KMT14453
FtAP2-7	FtPinG0003951500.01	KMT03314
FtAP2-12	FtPinG0009081200.01	KMT09286
FtAP2-11	FtPinG0007214300.01	KMT04836
FtAP2-13	FtPinG0002177000.01	KMT14712
FtERF6	FtPinG0009372500.01	KMT16639
FtERF7	FtPinG0009372200.01	KMT16642
FtERF9	FtPinG0003023300.01	KMT11929
FtERF7	FtPinG0009372200.01	KMT10356
FtERF6	FtPinG0009372500.01	KMT10357
FtERF3	FtPinG0003194700.01	KMT09736
FtERF1	FtPinG0000150800.01	KMT07717
FtERF14	FtPinG0009768500.01	KMT19898
FtERF12	FtPinG0006985800.01	KMT18038
FtERF21	FtPinG0000874400.01	KMT12404
FtERF15	FtPinG0008739400.01	KMT08268
FtERF18	FtPinG0003005100.01	KMT09736
FtERF19	FtPinG0003663700.01	KMT06331
FtERF12	FtPinG0006985800.01	KMT00918
FtERF31	FtPinG0005080800.01	KMT20358
FtERF30	FtPinG0004530800.01	KMT18038
FtERF31	FtPinG0005080800.01	KMT16091
FtERF27	FtPinG0004858800.01	KMT16642
FtERF32	FtPinG0000415700.01	KMT16642
FtERF37	FtPinG0005339700.01	KMT13125
FtERF23	FtPinG0003972300.01	KMT11787
FtERF27	FtPinG0004858800.01	KMT10356
FtERF31	FtPinG0005080800.01	KMT11981
FtERF32	FtPinG0000415700.01	KMT10356
FtERF28	FtPinG0008126800.01	KMT11929
FtERF34	FtPinG0001757700.01	KMT08815
FtERF36	FtPinG0001216900.01	KMT04563
FtERF29	FtPinG0007276200.01	KMT00918
FtERF42	FtPinG0008062500.01	KMT15421
FtERF39	FtPinG0007723200.01	KMT16091
FtERF47	FtPinG0001998500.01	KMT08268
FtERF44	FtPinG0005123400.01	KMT03379
FtERF62	FtPinG0009559900.01	KMT19898
FtERF51	FtPinG0000634000.01	KMT11787
FtERF59	FtPinG0006722300.01	KMT04749
FtERF63	FtPinG0000742400.01	KMT03161
FtERF53	FtPinG0000683200.01	KMT03379
FtERF84	FtPinG0000352100.01	KMT20358
FtERF70	FtPinG0002691400.01	KMT19580
FtERF73	FtPinG0006817000.01	KMT19017
FtERF79	FtPinG0001772000.01	KMT18038
FtERF81	FtPinG0009386100.01	KMT15421
FtERF69	FtPinG0001645100.01	KMT16639
FtERF82	FtPinG0001133600.01	KMT14865
FtERF84	FtPinG0000352100.01	KMT11981
FtERF71	FtPinG0002711700.01	KMT09736
FtERF94	FtPinG0006905700.01	KMT19985
FtERF88	FtPinG0002591300.01	KMT20286
FtERF89	FtPinG0004256900.01	KMT19017
FtERF90	FtPinG0004775700.01	KMT16642
FtERF95	FtPinG0008274300.01	KMT12164
FtERF85	FtPinG0002878800.01	KMT04749
FtERF110	FtPinG0007618600.01	KMT12404
FtERF115	FtPinG0003268800.01	KMT06331
FtERF114	FtPinG0007343500.01	KMT06331
FtERF114	FtPinG0007343500.01	KMT05534
FtERF116	FtPinG0008406100.01	KMT03161
FtERF103	FtPinG0003308600.01	KMT04612
FtERF99	FtPinG0002294600.01	KMT04612

## Sheet: Tartary buckwheat-Glycine max 
Supplementary Table 3 One-to-one orthologous relationships between tartary buckwheat and Glycine max.
FtAP2/ERF Gene Name	FtAP2/ERF Gene ID	AtAP2/ERF Gene ID
FtAP2-3	FtPinG0009380600.01	KRH24688
FtAP2-1	FtPinG0003183000.01	KRH15454
FtAP2-2	FtPinG0001028600.01	KRH15454
FtAP2-1	FtPinG0003183000.01	KRH61449
FtAP2-2	FtPinG0001028600.01	KRH61449
FtAP2-2	FtPinG0001028600.01	KRH52140
FtAP2-1	FtPinG0003183000.01	KRH52140
FtAP2-7	FtPinG0003951500.01	KRH02857
FtAP2-5	FtPinG0005545400.01	KRH44591
FtAP2-9	FtPinG0005947300.01	KRH74476
FtAP2-8	FtPinG0003989200.01	KRH24960
FtAP2-12	FtPinG0009081200.01	KRH74476
FtAP2-11	FtPinG0007214300.01	KRH06179
FtAP2-12	FtPinG0009081200.01	KRG99477
FtAP2-11	FtPinG0007214300.01	KRH47597
FtAP2-12	FtPinG0009081200.01	KRH45548
FtAP2-12	FtPinG0009081200.01	KRH39470
FtAP2-13	FtPinG0002177000.01	KRH40267
FtERF1	FtPinG0000150800.01	KRH74517
FtERF9	FtPinG0003023300.01	KRH77640
FtERF7	FtPinG0009372200.01	KRH32175
FtERF6	FtPinG0009372500.01	KRH32176
FtERF9	FtPinG0003023300.01	KRH27850
FtERF5	FtPinG0009275800.01	KRH27281
FtERF7	FtPinG0009372200.01	KRH19547
FtERF6	FtPinG0009372500.01	KRH19548
FtERF10	FtPinG0008861700.01	KRH09737
FtERF8	FtPinG0003555000.01	KRG99644
FtERF6	FtPinG0009372500.01	KRG95654
FtERF1	FtPinG0000150800.01	KRH69639
FtERF3	FtPinG0003194700.01	KRH61331
FtERF7	FtPinG0009372200.01	KRH67368
FtERF6	FtPinG0009372500.01	KRH67369
FtERF3	FtPinG0003194700.01	KRH52027
FtERF10	FtPinG0008861700.01	KRH47461
FtERF8	FtPinG0003555000.01	KRH46649
FtERF10	FtPinG0008861700.01	KRH44444
FtERF15	FtPinG0008739400.01	KRH75373
FtERF18	FtPinG0003005100.01	KRH77034
FtERF15	FtPinG0008739400.01	KRH35957
FtERF19	FtPinG0003663700.01	KRH32668
FtERF18	FtPinG0003005100.01	KRH28439
FtERF19	FtPinG0003663700.01	KRH20037
FtERF14	FtPinG0009768500.01	KRH18890
FtERF12	FtPinG0006985800.01	KRH23417
FtERF18	FtPinG0003005100.01	KRH15388
FtERF14	FtPinG0009768500.01	KRH16699
FtERF12	FtPinG0006985800.01	KRH09916
FtERF17	FtPinG0009640400.01	KRH09737
FtERF18	FtPinG0003005100.01	KRH04555
FtERF18	FtPinG0003005100.01	KRH05653
FtERF17	FtPinG0009640400.01	KRH05157
FtERF21	FtPinG0000874400.01	KRH00328
FtERF14	FtPinG0009768500.01	KRG97594
FtERF19	FtPinG0003663700.01	KRG96148
FtERF15	FtPinG0008739400.01	KRG90812
FtERF19	FtPinG0003663700.01	KRH67858
FtERF14	FtPinG0009768500.01	KRH62373
FtERF18	FtPinG0003005100.01	KRH61331
FtERF17	FtPinG0009640400.01	KRH61775
FtERF17	FtPinG0009640400.01	KRH52445
FtERF14	FtPinG0009768500.01	KRH53092
FtERF12	FtPinG0006985800.01	KRH52747
FtERF18	FtPinG0003005100.01	KRH52027
FtERF21	FtPinG0000874400.01	KRH49463
FtERF15	FtPinG0008739400.01	KRH48474
FtERF11	FtPinG0001838300.01	KRH47397
FtERF12	FtPinG0006985800.01	KRH47233
FtERF12	FtPinG0006985800.01	KRH44298
FtERF17	FtPinG0009640400.01	KRH44444
FtERF11	FtPinG0001838300.01	KRH44513
FtERF15	FtPinG0008739400.01	KRH39204
FtERF31	FtPinG0005080800.01	KRH77624
FtERF28	FtPinG0008126800.01	KRH77640
FtERF27	FtPinG0004858800.01	KRH32179
FtERF25	FtPinG0002945200.01	KRH35382
FtERF32	FtPinG0000415700.01	KRH32175
FtERF31	FtPinG0005080800.01	KRH27859
FtERF34	FtPinG0001757700.01	KRH31278
FtERF28	FtPinG0008126800.01	KRH27850
FtERF37	FtPinG0005339700.01	KRH27281
FtERF22	FtPinG0004060200.01	KRH25541
FtERF22	FtPinG0004060200.01	KRH26929
FtERF22	FtPinG0004060200.01	KRH22409
FtERF32	FtPinG0000415700.01	KRH19547
FtERF29	FtPinG0007276200.01	KRH23417
FtERF36	FtPinG0001216900.01	KRH21337
FtERF36	FtPinG0001216900.01	KRH10962
FtERF34	FtPinG0001757700.01	KRG97594
FtERF31	FtPinG0005080800.01	KRH68876
FtERF34	FtPinG0001757700.01	KRH59367
FtERF31	FtPinG0005080800.01	KRH60010
FtERF22	FtPinG0004060200.01	KRH55997
FtERF29	FtPinG0007276200.01	KRH47233
FtERF29	FtPinG0007276200.01	KRH44298
FtERF31	FtPinG0005080800.01	KRH41287
FtERF34	FtPinG0001757700.01	KRH43213
FtERF47	FtPinG0001998500.01	KRH75373
FtERF47	FtPinG0001998500.01	KRH35957
FtERF41	FtPinG0006948400.01	KRH06692
FtERF43	FtPinG0000926400.01	KRG96472
FtERF42	FtPinG0008062500.01	KRG95297
FtERF47	FtPinG0001998500.01	KRG90812
FtERF42	FtPinG0008062500.01	KRH71963
FtERF42	FtPinG0008062500.01	KRH66977
FtERF47	FtPinG0001998500.01	KRH48474
FtERF63	FtPinG0000742400.01	KRH76350
FtERF54	FtPinG0003124000.01	KRH35957
FtERF58	FtPinG0007425700.01	KRH27859
FtERF49	FtPinG0000581800.01	KRH25541
FtERF49	FtPinG0000581800.01	KRH26929
FtERF62	FtPinG0009559900.01	KRH18890
FtERF49	FtPinG0000581800.01	KRH22409
FtERF65	FtPinG0001127300.01	KRH09737
FtERF55	FtPinG0009872900.01	KRG99644
FtERF54	FtPinG0003124000.01	KRG90812
FtERF62	FtPinG0009559900.01	KRH62373
FtERF62	FtPinG0009559900.01	KRH53092
FtERF63	FtPinG0000742400.01	KRH60230
FtERF58	FtPinG0007425700.01	KRH60010
FtERF65	FtPinG0001127300.01	KRH47461
FtERF54	FtPinG0003124000.01	KRH48474
FtERF63	FtPinG0000742400.01	KRH41516
FtERF55	FtPinG0009872900.01	KRH46649
FtERF58	FtPinG0007425700.01	KRH41287
FtERF63	FtPinG0000742400.01	KRH39361
FtERF54	FtPinG0003124000.01	KRH39204
FtERF72	FtPinG0002712500.01	KRH77027
FtERF71	FtPinG0002711700.01	KRH77034
FtERF84	FtPinG0000352100.01	KRH77624
FtERF69	FtPinG0001645100.01	KRH34483
FtERF67	FtPinG0001644300.01	KRH34484
FtERF84	FtPinG0000352100.01	KRH27859
FtERF71	FtPinG0002711700.01	KRH28439
FtERF72	FtPinG0002712500.01	KRH28441
FtERF69	FtPinG0001645100.01	KRH19548
FtERF67	FtPinG0001644300.01	KRH19552
FtERF77	FtPinG0008399600.01	KRH23417
FtERF78	FtPinG0006010100.01	KRH23632
FtERF73	FtPinG0006817000.01	KRH15790
FtERF78	FtPinG0006010100.01	KRH09667
FtERF77	FtPinG0008399600.01	KRH09916
FtERF66	FtPinG0007594200.01	KRH12100
FtERF71	FtPinG0002711700.01	KRH04555
FtERF73	FtPinG0006817000.01	KRH05257
FtERF81	FtPinG0009386100.01	KRG95297
FtERF84	FtPinG0000352100.01	KRG97126
FtERF67	FtPinG0001644300.01	KRG92309
FtERF69	FtPinG0001645100.01	KRG92311
FtERF67	FtPinG0001644300.01	KRH69131
FtERF81	FtPinG0009386100.01	KRH71963
FtERF81	FtPinG0009386100.01	KRH66977
FtERF84	FtPinG0000352100.01	KRH68876
FtERF70	FtPinG0002691400.01	KRH64120
FtERF77	FtPinG0008399600.01	KRH62069
FtERF71	FtPinG0002711700.01	KRH61331
FtERF73	FtPinG0006817000.01	KRH61698
FtERF79	FtPinG0001772000.01	KRH62069
FtERF79	FtPinG0001772000.01	KRH52747
FtERF73	FtPinG0006817000.01	KRH52366
FtERF70	FtPinG0002691400.01	KRH53825
FtERF70	FtPinG0002691400.01	KRH59504
FtERF78	FtPinG0006010100.01	KRH47384
FtERF77	FtPinG0008399600.01	KRH47233
FtERF77	FtPinG0008399600.01	KRH44298
FtERF70	FtPinG0002691400.01	KRH43369
FtERF78	FtPinG0006010100.01	KRH44522
FtERF66	FtPinG0007594200.01	KRH37061
FtERF90	FtPinG0004775700.01	KRH31710
FtERF92	FtPinG0005559300.01	KRH35383
FtERF90	FtPinG0004775700.01	KRH34484
FtERF89	FtPinG0004256900.01	KRH15790
FtERF86	FtPinG0002103400.01	KRH14906
FtERF88	FtPinG0002591300.01	KRH06455
FtERF92	FtPinG0005559300.01	KRH09144
FtERF85	FtPinG0002878800.01	KRH06262
FtERF89	FtPinG0004256900.01	KRH05257
FtERF88	FtPinG0002591300.01	KRG97200
FtERF86	FtPinG0002103400.01	KRH73244
FtERF87	FtPinG0004136100.01	KRH73797
FtERF88	FtPinG0002591300.01	KRH68923
FtERF85	FtPinG0002878800.01	KRH69017
FtERF92	FtPinG0005559300.01	KRG91437
FtERF90	FtPinG0004775700.01	KRG92309
FtERF89	FtPinG0004256900.01	KRH61698
FtERF94	FtPinG0006905700.01	KRH64708
FtERF85	FtPinG0002878800.01	KRH47694
FtERF88	FtPinG0002591300.01	KRH47897
FtERF89	FtPinG0004256900.01	KRH52366
FtERF94	FtPinG0006905700.01	KRH53214
FtERF87	FtPinG0004136100.01	KRH46237
FtERF115	FtPinG0003268800.01	KRH32668
FtERF114	FtPinG0007343500.01	KRH30499
FtERF104	FtPinG0003319600.01	KRH26929
FtERF104	FtPinG0003319600.01	KRH25541
FtERF103	FtPinG0003308600.01	KRH25634
FtERF114	FtPinG0007343500.01	KRH25177
FtERF104	FtPinG0003319600.01	KRH22409
FtERF114	FtPinG0007343500.01	KRH22718
FtERF99	FtPinG0002294600.01	KRH21384
FtERF105	FtPinG0003339500.01	KRH14810
FtERF113	FtPinG0004340900.01	KRH12100
FtERF99	FtPinG0002294600.01	KRH10926
FtERF103	FtPinG0003308600.01	KRH10926
FtERF110	FtPinG0007618600.01	KRH00328
FtERF115	FtPinG0003268800.01	KRG96148
FtERF105	FtPinG0003339500.01	KRH73332
FtERF115	FtPinG0003268800.01	KRH67858
FtERF108	FtPinG0003374900.01	KRH48474
FtERF103	FtPinG0003308600.01	KRH55920
FtERF104	FtPinG0003319600.01	KRH55997
FtERF108	FtPinG0003374900.01	KRH41626
FtERF99	FtPinG0002294600.01	KRH50097
FtERF110	FtPinG0007618600.01	KRH49463
FtERF108	FtPinG0003374900.01	KRH39204
FtERF113	FtPinG0004340900.01	KRH37061

## Sheet: Tartary buckwheat-Oryza sativa
Supplementary Table 3 One-to-one orthologous relationships between tartary buckwheat and oryza sativa.
FtAP2/ERF Gene Name	FtAP2/ERF Gene ID	AtAP2/ERF Gene ID
FtAP2-11	FtPinG0007214300.01	Os03t0176300-00
FtAP2-15	FtPinG0007614100.01	Os03t0818800-01
FtAP2-15	FtPinG0007614100.01	Os05t0121600-01
FtERF1	FtPinG0000150800.01	Os02t0594300-00
FtERF17	FtPinG0009640400.01	Os02t0202000-01
FtERF14	FtPinG0009768500.01	Os02t0752800-01
FtERF14	FtPinG0009768500.01	Os03t0191900-01
FtERF35	FtPinG0005948000.01	Os02t0764700-01
FtERF34	FtPinG0001757700.01	Os02t0752800-01
FtERF65	FtPinG0001127300.01	Os06t0604000-01
FtERF80	FtPinG0009080900.01	Os08t0474000-01
FtERF85	FtPinG0002878800.01	Os03t0183300-01
FtERF86	FtPinG0002103400.01	Os05t0473300-01
FtERF85	FtPinG0002878800.01	Os07t0617000-02
FtERF85	FtPinG0002878800.01	Os09t0434500-01

## Sheet: Tartary buckwheat-Tomato
Supplementary Table 3 One-to-one orthologous relationships between tartary buckwheat and solanum lycopersicum.
FtAP2/ERF Gene Name	FtAP2/ERF Gene ID	AtAP2/ERF Gene ID
FtAP2-4	FtPinG0009489700.01	Solyc01g096860.1.1
FtAP2-1	FtPinG0003183000.01	Solyc04g077490.2.1
FtAP2-2	FtPinG0001028600.01	Solyc04g077490.2.1
FtAP2-5	FtPinG0005545400.01	Solyc03g117720.2.1
FtAP2-5	FtPinG0005545400.01	Solyc06g068570.2.1
FtAP2-9	FtPinG0005947300.01	Solyc11g010710.1.1
FtAP2-12	FtPinG0009081200.01	Solyc11g010710.1.1
FtAP2-12	FtPinG0009081200.01	Solyc05g051380.2.1
FtAP2-10	FtPinG0007082400.01	Solyc05g009450.1.1
FtERF5	FtPinG0009275800.01	Solyc02g077810.1.1
FtERF7	FtPinG0009372200.01	Solyc03g005500.1.1
FtERF6	FtPinG0009372500.01	Solyc03g005520.1.1
FtERF3	FtPinG0003194700.01	Solyc04g078640.1.1
FtERF1	FtPinG0000150800.01	Solyc05g013540.1.1
FtERF9	FtPinG0003023300.01	Solyc08g082210.2.1
FtERF5	FtPinG0009275800.01	Solyc07g053740.1.1
FtERF7	FtPinG0009372200.01	Solyc09g066340.1.1
FtERF6	FtPinG0009372500.01	Solyc09g066360.1.1
FtERF7	FtPinG0009372200.01	Solyc09g089920.1.1
FtERF6	FtPinG0009372500.01	Solyc09g089930.1.1
FtERF21	FtPinG0000874400.01	Solyc10g076370.1.1
FtERF19	FtPinG0003663700.01	Solyc10g083560.1.1
FtERF12	FtPinG0006985800.01	Solyc12g044390.1.1
FtERF14	FtPinG0009768500.01	Solyc12g056980.1.1
FtERF18	FtPinG0003005100.01	Solyc02g093130.1.1
FtERF15	FtPinG0008739400.01	Solyc03g119580.1.1
FtERF11	FtPinG0001838300.01	Solyc03g117230.1.1
FtERF12	FtPinG0006985800.01	Solyc03g120840.1.1
FtERF14	FtPinG0009768500.01	Solyc04g072900.1.1
FtERF15	FtPinG0008739400.01	Solyc04g007180.1.1
FtERF18	FtPinG0003005100.01	Solyc04g078640.1.1
FtERF15	FtPinG0008739400.01	Solyc05g009450.1.1
FtERF12	FtPinG0006985800.01	Solyc06g066540.1.1
FtERF19	FtPinG0003663700.01	Solyc09g009240.1.1
FtERF21	FtPinG0000874400.01	Solyc09g015190.1.1
FtERF31	FtPinG0005080800.01	Solyc01g095500.2.1
FtERF29	FtPinG0007276200.01	Solyc12g044390.1.1
FtERF29	FtPinG0007276200.01	Solyc12g008350.1.1
FtERF36	FtPinG0001216900.01	Solyc02g077360.1.1
FtERF37	FtPinG0005339700.01	Solyc02g077810.1.1
FtERF31	FtPinG0005080800.01	Solyc03g007460.1.1
FtERF29	FtPinG0007276200.01	Solyc03g120840.1.1
FtERF25	FtPinG0002945200.01	Solyc03g026270.1.1
FtERF34	FtPinG0001757700.01	Solyc04g054910.2.1
FtERF29	FtPinG0007276200.01	Solyc06g066540.1.1
FtERF22	FtPinG0004060200.01	Solyc07g054220.1.1
FtERF31	FtPinG0005080800.01	Solyc08g081960.1.1
FtERF28	FtPinG0008126800.01	Solyc08g082210.2.1
FtERF27	FtPinG0004858800.01	Solyc09g089910.1.1
FtERF32	FtPinG0000415700.01	Solyc09g089920.1.1
FtERF32	FtPinG0000415700.01	Solyc09g066350.1.1
FtERF42	FtPinG0008062500.01	Solyc10g080310.1.1
FtERF41	FtPinG0006948400.01	Solyc10g080650.1.1
FtERF47	FtPinG0001998500.01	Solyc03g119580.1.1
FtERF47	FtPinG0001998500.01	Solyc05g009450.1.1
FtERF47	FtPinG0001998500.01	Solyc04g007180.1.1
FtERF43	FtPinG0000926400.01	Solyc09g075420.2.1
FtERF53	FtPinG0000683200.01	Solyc12g009240.1.1
FtERF63	FtPinG0000742400.01	Solyc12g008350.1.1
FtERF63	FtPinG0000742400.01	Solyc03g120840.1.1
FtERF59	FtPinG0006722300.01	Solyc03g123500.2.1
FtERF54	FtPinG0003124000.01	Solyc04g007180.1.1
FtERF62	FtPinG0009559900.01	Solyc04g072900.1.1
FtERF54	FtPinG0003124000.01	Solyc05g009450.1.1
FtERF63	FtPinG0000742400.01	Solyc06g066540.1.1
FtERF59	FtPinG0006722300.01	Solyc06g063070.2.1
FtERF49	FtPinG0000581800.01	Solyc07g054220.1.1
FtERF51	FtPinG0000634000.01	Solyc08g078170.1.1
FtERF52	FtPinG0000634300.01	Solyc08g078190.1.1
FtERF58	FtPinG0007425700.01	Solyc08g081960.1.1
FtERF84	FtPinG0000352100.01	Solyc01g095500.2.1
FtERF81	FtPinG0009386100.01	Solyc10g080310.1.1
FtERF83	FtPinG0009745000.01	Solyc12g008350.1.1
FtERF77	FtPinG0008399600.01	Solyc12g044390.1.1
FtERF71	FtPinG0002711700.01	Solyc02g093130.1.1
FtERF72	FtPinG0002712500.01	Solyc02g093150.2.1
FtERF72	FtPinG0002712500.01	Solyc03g044300.2.1
FtERF77	FtPinG0008399600.01	Solyc03g120840.1.1
FtERF73	FtPinG0006817000.01	Solyc03g117130.2.1
FtERF69	FtPinG0001645100.01	Solyc03g005520.1.1
FtERF78	FtPinG0006010100.01	Solyc03g117130.2.1
FtERF71	FtPinG0002711700.01	Solyc04g078640.1.1
FtERF70	FtPinG0002691400.01	Solyc04g051360.2.1
FtERF77	FtPinG0008399600.01	Solyc06g066540.1.1
FtERF78	FtPinG0006010100.01	Solyc06g068360.2.1
FtERF79	FtPinG0001772000.01	Solyc08g066660.1.1
FtERF66	FtPinG0007594200.01	Solyc09g075420.2.1
FtERF67	FtPinG0001644300.01	Solyc09g089910.1.1
FtERF69	FtPinG0001645100.01	Solyc09g089930.1.1
FtERF87	FtPinG0004136100.01	Solyc10g006130.1.1
FtERF94	FtPinG0006905700.01	Solyc11g012980.1.1
FtERF85	FtPinG0002878800.01	Solyc12g049560.1.1
FtERF92	FtPinG0005559300.01	Solyc03g026270.1.1
FtERF88	FtPinG0002591300.01	Solyc05g050830.1.1
FtERF86	FtPinG0002103400.01	Solyc05g052410.1.1
FtERF85	FtPinG0002878800.01	Solyc06g063070.2.1
FtERF86	FtPinG0002103400.01	Solyc06g050520.1.1
FtERF87	FtPinG0004136100.01	Solyc07g064890.1.1
FtERF95	FtPinG0008274300.01	Solyc08g080290.2.1
FtERF95	FtPinG0008274300.01	Solyc08g007820.1.1
FtERF90	FtPinG0004775700.01	Solyc09g089910.1.1
FtERF111	FtPinG0004790900.01	Solyc01g090560.2.1
FtERF116	FtPinG0008406100.01	Solyc12g008350.1.1
FtERF103	FtPinG0003308600.01	Solyc02g077810.1.1
FtERF99	FtPinG0002294600.01	Solyc02g077810.1.1
FtERF99	FtPinG0002294600.01	Solyc03g006320.1.1
FtERF108	FtPinG0003374900.01	Solyc03g119580.1.1
FtERF103	FtPinG0003308600.01	Solyc07g053740.1.1
FtERF104	FtPinG0003319600.01	Solyc07g054220.1.1
FtERF114	FtPinG0007343500.01	Solyc09g009240.1.1

## Sheet: Tartary buckwheat-Vitisvinifera
Supplementary Table 3 One-to-one orthologous relationships between tartary buckwheat and Vitis vinifera.
FtAP2/ERF Gene Name	FtAP2/ERF Gene ID	AtAP2/ERF Gene ID
FtAP2-1	FtPinG0003183000.01	VIT_18s0001g08610
FtAP2-2	FtPinG0001028600.01	VIT_18s0001g08610
FtAP2-3	FtPinG0009380600.01	VIT_06s0004g01800
FtAP2-7	FtPinG0003951500.01	VIT_11s0052g00840
FtAP2-9	FtPinG0005947300.01	VIT_04s0023g00960
FtAP2-8	FtPinG0003989200.01	VIT_06s0004g03590
FtAP2-10	FtPinG0007082400.01	VIT_01s0011g03470
FtAP2-12	FtPinG0009081200.01	VIT_04s0023g00950
FtAP2-11	FtPinG0007214300.01	VIT_09s0002g01370
FtAP2-13	FtPinG0002177000.01	VIT_04s0023g00950
FtERF3	FtPinG0003194700.01	VIT_18s0001g10150
FtERF5	FtPinG0009275800.01	VIT_19s0014g02240
FtERF9	FtPinG0003023300.01	VIT_02s0025g01360
FtERF7	FtPinG0009372200.01	VIT_07s0005g03190
FtERF6	FtPinG0009372500.01	VIT_07s0005g03230
FtERF3	FtPinG0003194700.01	VIT_07s0031g00190
FtERF15	FtPinG0008739400.01	VIT_01s0011g03470
FtERF17	FtPinG0009640400.01	VIT_11s0016g05340
FtERF21	FtPinG0000874400.01	VIT_13s0067g01960
FtERF14	FtPinG0009768500.01	VIT_18s0001g05250
FtERF18	FtPinG0003005100.01	VIT_18s0001g10150
FtERF17	FtPinG0009640400.01	VIT_04s0008g05440
FtERF18	FtPinG0003005100.01	VIT_07s0031g00190
FtERF19	FtPinG0003663700.01	VIT_06s0061g01400
FtERF12	FtPinG0006985800.01	VIT_09s0002g03940
FtERF19	FtPinG0003663700.01	VIT_08s0007g03810
FtERF21	FtPinG0000874400.01	VIT_08s0058g00520
FtERF36	FtPinG0001216900.01	VIT_10s0003g00580
FtERF29	FtPinG0007276200.01	VIT_11s0016g03350
FtERF31	FtPinG0005080800.01	VIT_15s0046g01390
FtERF25	FtPinG0002945200.01	VIT_16s0100g00380
FtERF34	FtPinG0001757700.01	VIT_18s0001g05250
FtERF28	FtPinG0008126800.01	VIT_02s0025g01360
FtERF30	FtPinG0004530800.01	VIT_04s0008g03400
FtERF27	FtPinG0004858800.01	VIT_07s0005g03200
FtERF32	FtPinG0000415700.01	VIT_07s0005g03210
FtERF29	FtPinG0007276200.01	VIT_09s0002g03940
FtERF47	FtPinG0001998500.01	VIT_01s0011g03470
FtERF38	FtPinG0005501900.01	VIT_07s0005g03230
FtERF42	FtPinG0008062500.01	VIT_08s0007g08150
FtERF41	FtPinG0006948400.01	VIT_08s0007g07250
FtERF54	FtPinG0003124000.01	VIT_01s0011g03470
FtERF63	FtPinG0000742400.01	VIT_11s0016g03350
FtERF62	FtPinG0009559900.01	VIT_18s0001g05250
FtERF63	FtPinG0000742400.01	VIT_09s0002g03940
FtERF77	FtPinG0008399600.01	VIT_11s0016g03350
FtERF83	FtPinG0009745000.01	VIT_11s0016g03350
FtERF84	FtPinG0000352100.01	VIT_15s0046g01390
FtERF70	FtPinG0002691400.01	VIT_18s0072g00260
FtERF71	FtPinG0002711700.01	VIT_18s0001g10150
FtERF79	FtPinG0001772000.01	VIT_04s0008g03400
FtERF73	FtPinG0006817000.01	VIT_04s0008g06000
FtERF67	FtPinG0001644300.01	VIT_05s0049g00490
FtERF69	FtPinG0001645100.01	VIT_05s0049g00510
FtERF66	FtPinG0007594200.01	VIT_05s0077g01860
FtERF82	FtPinG0001133600.01	VIT_05s0029g00140
FtERF70	FtPinG0002691400.01	VIT_07s0031g01980
FtERF71	FtPinG0002711700.01	VIT_07s0031g00190
FtERF72	FtPinG0002712500.01	VIT_07s0031g00220
FtERF81	FtPinG0009386100.01	VIT_08s0007g08150
FtERF77	FtPinG0008399600.01	VIT_09s0002g03940
FtERF86	FtPinG0002103400.01	VIT_13s0067g01960
FtERF88	FtPinG0002591300.01	VIT_15s0046g00310
FtERF92	FtPinG0005559300.01	VIT_16s0100g00380
FtERF87	FtPinG0004136100.01	VIT_19s0090g01080
FtERF95	FtPinG0008274300.01	VIT_02s0025g04440
FtERF89	FtPinG0004256900.01	VIT_04s0008g06000
FtERF90	FtPinG0004775700.01	VIT_05s0049g00490
FtERF90	FtPinG0004775700.01	VIT_07s0005g03190
FtERF85	FtPinG0002878800.01	VIT_09s0002g00470
FtERF108	FtPinG0003374900.01	VIT_01s0011g03470
FtERF99	FtPinG0002294600.01	VIT_10s0003g00130
FtERF103	FtPinG0003308600.01	VIT_10s0003g00130
FtERF116	FtPinG0008406100.01	VIT_11s0016g03350
FtERF103	FtPinG0003308600.01	VIT_12s0028g03270
FtERF104	FtPinG0003319600.01	VIT_12s0059g00280
FtERF99	FtPinG0002294600.01	VIT_12s0028g03270
FtERF105	FtPinG0003339500.01	VIT_12s0059g01460
FtERF111	FtPinG0004790900.01	VIT_15s0021g02110
FtERF113	FtPinG0004340900.01	VIT_05s0077g01860
FtERF114	FtPinG0007343500.01	VIT_06s0061g01390
FtERF114	FtPinG0007343500.01	VIT_08s0007g03790
FtERF110	FtPinG0007618600.01	VIT_08s0058g00520

## Sheet: Tartary buckwheat-Helianthus
Supplementary Table 3 One-to-one orthologous relationships between tartary buckwheat and helianthus annuus.
FtAP2/ERF Gene Name	FtAP2/ERF Gene ID	AtAP2/ERF Gene ID
FtERF5	FtPinG0009275800.01	OTG11787
FtERF1	FtPinG0000150800.01	OTG05295
FtERF6	FtPinG0009372500.01	OTF94048
FtERF7	FtPinG0009372200.01	OTF94052
FtERF8	FtPinG0003555000.01	OTG28155
FtERF1	FtPinG0000150800.01	OTG17088
FtERF3	FtPinG0003194700.01	OTG16054
FtERF6	FtPinG0009372500.01	OTG14893
FtERF19	FtPinG0003663700.01	OTG38367
FtERF18	FtPinG0003005100.01	OTF91284
FtERF12	FtPinG0006985800.01	OTF90590
FtERF15	FtPinG0008739400.01	OTF86557
FtERF18	FtPinG0003005100.01	OTG27743
FtERF12	FtPinG0006985800.01	OTG16855
FtERF11	FtPinG0001838300.01	OTG16737
FtERF18	FtPinG0003005100.01	OTG16054
FtERF25	FtPinG0002945200.01	OTF99936
FtERF28	FtPinG0008126800.01	OTF85001
FtERF28	FtPinG0008126800.01	OTG21981
FtERF25	FtPinG0002945200.01	OTG21684
FtERF45	FtPinG0009641900.01	OTF87940
FtERF53	FtPinG0000683200.01	OTG13372
FtERF63	FtPinG0000742400.01	OTG30149
FtERF55	FtPinG0009872900.01	OTG28155
FtERF83	FtPinG0009745000.01	OTG13244
FtERF72	FtPinG0002712500.01	OTF96137
FtERF71	FtPinG0002711700.01	OTF96140
FtERF71	FtPinG0002711700.01	OTF91284
FtERF82	FtPinG0001133600.01	OTG35639
FtERF73	FtPinG0006817000.01	OTG34828
FtERF84	FtPinG0000352100.01	OTG29329
FtERF78	FtPinG0006010100.01	OTG16726
FtERF85	FtPinG0002878800.01	OTG12653
FtERF92	FtPinG0005559300.01	OTF99926
FtERF89	FtPinG0004256900.01	OTG34828
FtERF95	FtPinG0008274300.01	OTG34706
FtERF95	FtPinG0008274300.01	OTG21885
FtERF85	FtPinG0002878800.01	OTG16971
FtERF115	FtPinG0003268800.01	OTG38367
FtERF99	FtPinG0002294600.01	OTF92126
FtERF114	FtPinG0007343500.01	OTG35261
FtERF103	FtPinG0003308600.01	OTF86780
FtERF116	FtPinG0008406100.01	OTG30149
FtERF99	FtPinG0002294600.01	OTG29583
